# Supplementary material for: Age-Related Changes in Survival Behaviour in Parasite-Free Hatchery-Reared Rainbow Trout (Oncorhynchus mykiss)
Source: Animals (Basel). 2024 Apr 27;14(9):1315. doi: 10.3390/ani14091315 (PMC11083660; doi:10.3390/ani14091315)
Supplement: Supplementary file 1 [file animals-14-01315-s001.zip]

Archive with 1 entries (1 files):
- animals-2948808-supplementary.pdf
